# Supplementary material for: SGLT2 Inhibitors and Curcumin Co-loaded Liposomal Formulations as Synergistic Delivery Systems for Heart Failure Therapy
Source: Pharmaceutics. 2025 Jul 26;17(8):969. doi: 10.3390/pharmaceutics17080969 (PMC12389357; doi:10.3390/pharmaceutics17080969)
Supplement: Supplementary file 1 [file pharmaceutics-17-00969-s001.zip]

Archive with 1 entries (1 files):
- pharmaceutics-3750948-supplementary.pdf
